# Supplementary material for: Stomatal and Photosynthetic Traits Are Associated with Investigating Sodium Chloride Tolerance of Brassica napus L. Cultivars
Source: Plants (Basel). 2020 Jan 2;9(1):62. doi: 10.3390/plants9010062 (PMC7020420; doi:10.3390/plants9010062)
Supplement: Supplementary file 1 [file plants-09-00062-s001.zip]

Archive with 3 entries (2 files):
- supplementary files/
- supplementary files/Supplementary figures.docx
- supplementary files/Supplementary tables.docx
